# Supplementary material for: Temporal sampling of root exudates using coated blade-SPME for decoding plant–pathogen interactions
Source: Front Plant Sci. 2025 Sep 16;16:1616881. doi: 10.3389/fpls.2025.1616881 (PMC12479548; doi:10.3389/fpls.2025.1616881)
Supplement: Supplementary file 1 [file Table1.xlsx]

## Sheet: Metabolites
Supplementary Table S1. Metabolite annotation.
Ret. Time	Putative metabolite name	Coresponding Metabolite in Literature	Metabolite Class	Mol formula	ES(+) Theor m/z	ES(+) Found m/z	m/z error (ppm)	Identification level (A-C)
4.59	Daidzein	Daidzein	Flavonoids	C15H10O4	255.065	255.066	1.29296	A
4.47	6a-Hydroxymaackiain	6a-Hydroxymaackiain	Flavonoids	C16H12O6	283.06	283.06	0.494208	A
5.3	Genistein	Genistein	Flavonoids	C15H10O5	271.061	271.06	2.72553	A
5.87	Formononentin	Formononentin	Flavonoids	C16H12O4	269.08	269.081	3.53384	A
6.1	Pisatin	Pisatin	Flavonoids	C17H14O6	297.075	297.076	3.74119	A
Identification level - (A) standard or NMR; (B) confident match based on MS/MS and (C) confident match using in-silico MS/MS approaches
