# Supplementary material for: Temporal sampling of root exudates using coated blade-SPME for decoding plant–pathogen interactions
Source: Front Plant Sci. 2025 Sep 16;16:1616881. doi: 10.3389/fpls.2025.1616881 (PMC12479548; doi:10.3389/fpls.2025.1616881)
Supplement: Supplementary file 2 [file Table2.xlsx]

## Sheet: Sheet1
Supplementary Table S2. Effect of the three extraction methods on the isoflavonoid levels and treatment types from pea root exudate using two-way ANOVA.
	Df	Sum Sq	Mean Sq	F value	Pr(>F)
Treatment	1	84.9169	84.9169	43.3743	2.41038e-09
Methods	2	0.0388784	0.0194392	0.00992924	0.990121
Isoflavonoids	3	166.346	55.4487	28.3223	3.32235e-13
Treatment: Methods	2	8.03671	4.01835	2.05251	0.13401
Treatment: Isoflavonoids	3	45.887	15.2957	7.81279	0.000101412
Methods: Isoflavonoids	6	9.98862	1.66477	0.850339	0.534423
Treamtent:Methods:Isoflavonoids	6	16.4789	2.74648	1.40286	0.221444
Residuals	96	187.946	1.95777
