# Supplementary material for: Temporal sampling of root exudates using coated blade-SPME for decoding plant–pathogen interactions
Source: Front Plant Sci. 2025 Sep 16;16:1616881. doi: 10.3389/fpls.2025.1616881 (PMC12479548; doi:10.3389/fpls.2025.1616881)
Supplement: Supplementary file 3 [file Table3.xlsx]

## Sheet: Sheet1
Supplementary Table 3. Two-way ANOVA results investigating the effect of three extraction methods and the treatment group on the isoflavonoid levels from pea root exudate.
	Methods	F value	P value
CB-SPME	Genistein	4.792	0.093799
	Prunetin	1.257	0.324951
	Daidzein	14.702	0.012194
	Formononetin	12.435	0.007774
	2-HydroxyFornononetin	2.263	0.170875
	6a-Hydroxymaackiain	0.522	0.490399
	Pisatin	2.473	0.154473
SPE	Genistein	27.142	0.034924
	Prunetin	16.043	0.057049
	Daidzein	56.593	6.8e-05
	Formononetin	11.37	0.009758
	2-HydroxyFornononetin	0.464	0.51497
	6a-Hydroxymaackiain	9.684	0.014404
	Pisatin	2.223	0.174275
LLE	Genistein	3.494	0.203
	Prunetin	0.044	0.843
	Daidzein	0.401	0.555
	Formononetin	9.146	0.016
	2-HydroxyFornononetin	1.3	0.287
	6a-Hydroxymaackiain	4.285	0.072
	Pisatin	2.269	0.17
